# Supplementary material for: Barcoding intracellular reverse transcription enables high-throughput phenotype-coupled T cell receptor analyses
Source: Cell Rep Methods. 2023 Sep 29;3(10):100600. doi: 10.1016/j.crmeth.2023.100600 (PMC10626196; doi:10.1016/j.crmeth.2023.100600)
Supplement: Table S1. List of productive, peptide-reactive TCRβ sequences identified using INCERTS method, related to Figure 2 — Peptide, CD4 or CD8 T cell type, and cancer type corresponding to each CDR3 are listed. CDR3s reactive to more than one peptide are listed multiple times in the first part of the table, and then included again at the bottom of the table in a condensed form, where each TCRβ chain reactive to more than one peptide is listed once, with the corresponding T cell types, donor, peptide, and cancer type. [file mmc1.xlsx]

## Sheet: Sheet1
Table S1. List of productive, peptide reactive TCR beta sequences identified using INCERTS method, related to Figure 2. Peptide, CD4 or CD8 T cell type, and cancer type corresponding to each CDR3 are listed. CDR3s reactive to more than one peptide are listed multiple times in the first part of the table, and then included again at the bottom of the table in a condensed form, where each TCRb chain…
TCRb aaSeqCDR3	Peptide	CD4/CD8	Cancer type
CAASGPMNYGYTF	G12V	CD8	colon
CAGGRASAEAFF	G12A	CD8	pancreatic
CAGSIGSGSWNEQFF	G12C	CD4	colon
CAIRDGTVNTEAFF	G12D	CD4	pancreatic
CAIRDGTVNTEAFF	EBV	CD4	colon
CAIRGGQDHYEQYF	G12C	CD4	colon
CAIRGTSENEQFF	EBV	CD4	colon
CAISEGSLSYEQYF	WT	CD4	colon
CAISESILRPRETQYF	G12C	CD4	pancreatic
CAQREDIYIAKNIQYF	G12D	CD4	colon
CARDPSGYYEQYF	EBV	CD8	colon
CASHPREGSYNSPLHF	G12D	CD8	colon
CASKIGQVSSYEQYF	G12A	CD4	pancreatic
CASKMRGRADVYEQYF	G12D	CD4	colon
CASNKKDRSYGYTF	G12A	CD8	colon
CASRCGQAEISGANVLTF	EBV	CD4	colon
CASRCGQTEISGANVLTF	EBV	CD4	colon
CASRKSGLSQPQHF	G12A	CD4	pancreatic
CASRLHGLATEAFF	G12V	CD8	pancreatic
CASRRQGSYEQYF	G12C	CD4	colon
CASRTGGSNTEAFF	EBV	CD4	colon
CASRYGGTSGTYEQYF	WT	CD4	pancreatic
CASSAGPEYNEQFF	G12D	CD8	colon
CASSEFQGLHPGNTIYF	EBV	CD4	colon
CASSFMTGGEQYF	EBV	CD4	colon
CASSFPARGIYEQYF	G12V	CD4	pancreatic
CASSFQDRGDEKLFF	G12D	CD4	pancreatic
CASSFRPGDGYNEQFF	G12D	CD4	colon
CASSFSGESGTQYF	G12A	CD8	colon
CASSFSVQGGEQYF	G12A	CD8	colon
CASSFVGRATEAFF	G12D	CD4	pancreatic
CASSFWSDSGANVLTF	G12A	CD8	colon
CASSGTSGELFF	WT	CD8	pancreatic
CASSGTSGELFF	G12V	CD8	colon
CASSGTSGELFF	G12A	CD8	colon
CASSGWTDEQYF	G12D	CD8	colon
CASSHPRAGGPENIQYF	G12C	CD8	colon
CASSIGGTPYEQYF	G12C	CD4	pancreatic
CASSIGSGSWNEQFF	G12C	CD4	colon
CASSKEGPLLSEQYF	G12V	CD8	colon
CASSKEGPLLSEQYF	WT	CD8	colon
CASSLARQETQYF	G12C	CD4	colon
CASSLARQETQYF	G12C	CD4	colon
CASSLAWDSHALDTEAFF	WT	CD4	colon
CASSLAWGGSSYNEQFF	EBV	CD4	colon
CASSLDGRGGSTEAFF	G12D	CD4	colon
CASSLEAAQETQYF	G12C	CD4	colon
CASSLEGTSGRNRQFF	G12D	CD4	pancreatic
CASSLGPDRYEQYF	G12C	CD8	colon
CASSLGQGTTDTQYF	G12D	CD4	colon
CASSLGRINSPLHF	G12D	CD4	colon
CASSLKAAGVTDAQYF	EBV	CD8	colon
CASSLNRASGERTDTQYF	G12C	CD8	colon
CASSLRRGTTLPYEQYF	G12C	CD8	colon
CASSLRVVAGVPSTDTQYF	EBV	CD4	colon
CASSLSGDTQYF	EBV	CD4	colon
CASSLSLWTDAKANQPQHF	EBV	CD8	colon
CASSLSSGSGLPILEQYF	G12D	CD4	pancreatic
CASSLTGEAYNEQFF	WT	CD8	colon
CASSLTGSIRETQYF	G12D	CD4	colon
CASSLVRRPTGLFNYGYTF	EBV	CD4	colon
CASSNDVQSSGNTIYF	EBV	CD4	colon
CASSNDVQSSGNTIYF	G12A	CD4	colon
CASSNVRAGASNTEAFF	G12V	CD4	pancreatic
CASSPFGLASYEQCF	EBV	CD4	colon
CASSPFGLASYEQYF	EBV	CD4	colon
CASSPGAFSTDTQYF	G12V	CD8	colon
CASSPGAFSTDTQYF	G12D	CD8	colon
CASSPGQAARGELFF	G12V	CD4	colon
CASSPGQAARGELFF	WT	CD4	colon
CASSPGTASYNEQFF	G12D	CD4	colon
CASSPGTGHPFF	G12D	CD8	colon
CASSPGTGPHFF	G12D	CD8	colon
CASSPGTGPPFF	G12D	CD8	colon
CASSPGTGPPFL	G12D	CD8	colon
CASSPHRNSNQPQHF	G12V	CD4	pancreatic
CASSPLGVNYEQYF	WT	CD4	pancreatic
CASSPPLGLYYEQYF	EBV	CD8	colon
CASSPRDLDTDTQYF	EBV	CD4	colon
CASSPRLRASGANVLTF	EBV	CD8	colon
CASSPRRGSYNEQFF	G12V	CD4	pancreatic
CASSPSGGNQPQHF	EBV	CD4	colon
CASSPTGRPTF	G12V	CD4	pancreatic
CASSPTGRPTF	G12V	CD4	colon
CASSPTSGTYNEQFF	G12A	CD4	pancreatic
CASSQERGGPDTQYF	WT	CD8	colon
CASSQGRGGGMNTEAFF	EBV	CD4	colon
CASSQGRVSTGELFF	G12V	CD4	colon
CASSQGRVSTGELFF	G12V	CD4	colon
CASSQGRVSTGELFF	WT	CD4	colon
CASSQPIKRTSGGLTDTQYF	WT	CD4	colon
CASSQRGTGQSHQPQHF	WT	CD4	colon
CASSQRGTGQSHQPQHF	G12V	CD4	colon
CASSRRDITYEQYF	G12D	CD4	pancreatic
CASSRRDITYEQYF	G12A	CD4	pancreatic
CASSRRGGEYTDTQYF	G12D	CD8	pancreatic
CASSRRGGEYTDTQYF	G12A	CD8	colon
CASSRRGSSGGVADTQYF	WT	CD4	colon
CASSRTASTDTQYF	G12D	CD8	pancreatic
CASSRTASTDTQYF	EBV	CD8	colon
CASSRVTVTEAFF	EBV	CD8	colon
CASSSFLVGLAGDTIYF	WT	CD4	pancreatic
CASSSFLVGLAGNTIYF	WT	CD4	pancreatic
CASSSGGATDTQYF	G12D	CD4	colon
CASSSGQGAPTDTQYF	G12V	CD4	pancreatic
CASSSGQGAPTDTQYF	G12V	CD4	colon
CASSSGQGAPTDTQYF	G12D	CD4	colon
CASSSNRGQGQPQHF	WT	CD4	colon
CASSSRDSTDTQYF	WT	CD4	colon
CASSSRGLHTDTQYF	G12D	CD8	colon
CASSSTSGSAYNEQFF	G12D	CD4	pancreatic
CASSTTGTVNEQYF	G12D	CD8	colon
CASSTTGTVNEQYF	WT	CD8	colon
CASSVAPLDGYEQYF	G12D	CD4	colon
CASSVGTLPYEQYF	EBV	CD4	colon
CASSVPPGTDKNIQYF	EBV	CD8	colon
CASSWDGPSYEQYF	G12A	CD8	colon
CASSWTGEFTEAFF	G12C	CD8	pancreatic
CASSYFGGARTSNQPQHF	EBV	CD8	colon
CASSYLWTGTDTQYF	G12D	CD4	colon
CASSYQGTGANVLTF	EBV	CD4	colon
CASSYQREGLGNEQFF	G12A	CD4	colon
CASSYSAWSLSTDTQYF	WT	CD4	pancreatic
CASSYSFQGNYEQYF	G12D	CD4	colon
CASSYSGSGSNEQYF	G12C	CD8	pancreatic
CASSYSLAGAYEQYF	G12A	CD8	colon
CASTLEFLAGDRVTDTQYF	EBV	CD8	pancreatic
CASTTGTIAFF	G12V	CD4	pancreatic
CASTYLEATYEQYF	G12V	CD8	pancreatic
CATSELSDSTDTQYF	G12A	CD8	pancreatic
CAWKAQGTDTGELFF	G12C	CD8	colon
CAWRPISLNNSPLHF	G12A	CD4	colon
CAWRPLSLNNSPLHF	G12C	CD4	colon
CAWRPLSLNNSPLHF	G12A	CD4	colon
CLCAIRDGTVNTEAFF	EBV	CD4	colon
CLCASGMTGSAPEQYF	WT	CD4	colon
CLCASKMRGRADVYEQYF	G12D	CD4	colon
CLCASRRGGSSGANVLTF	G12D	CD8	colon
CLCASSLEGSTDTQYF	G12C	CD8	colon
CLCASSLGTSSVQYF	G12D	CD8	colon
CLCASSLKAAGVTDTQYF	EBV	CD8	colon
CLCASSLQTGLDTQYF	G12D	CD8	colon
CLCASSLRRGTTLPYEQYF	G12C	CD8	colon
CLCASSLRVVAGVPSTDTQYF	EBV	CD4	colon
CLCASSLSELAKNIQYF	WT	CD4	colon
CLCASSLSGGNQPQHF	G12V	CD4	colon
CLCASSLTGANVLTF	G12C	CD4	colon
CLCASSPGTASYNEQFF	G12D	CD4	colon
CLCASSSEASSYNEQFF	G12D	CD8	colon
CLCASSTTGTVNEQYF	WT	CD8	colon
CLCASSWTGEFTEAFF	G12C	CD8	pancreatic
CLCASTTGTIAFF	G12V	CD4	pancreatic
CLCSVGTGGTNEKLFF	EBV	CD8	colon
CQQFESSGVTDTQYF	EBV	CD8	colon
CQQLEYMNTEAFF	G12D	CD4	colon
CQQRISGGGYSPLHF	G12C	CD4	colon
CQQSTRDLQETQYF	G12D	CD4	pancreatic
CQQSTRDLQETQYF	EBV	CD4	colon
CSAKKPQDYGYTF	G12V	CD4	colon
CSAKKPQDYGYTF	G12D	CD4	colon
CSAKPGTGSYEQYF	EBV	CD4	colon
CSALRQGFTDTQYF	G12D	CD4	pancreatic
CSALRQGFTDTQYF	EBV	CD4	colon
CSALRQGFTDTQYF	G12V	CD4	colon
CSAPGQMNTEAFF	G12D	CD4	colon
CSARDPAGRDQPQHF	G12C	CD4	colon
CSARDPSGYYEQYF	EBV	CD8	colon
CSARLGGSTDTQYF	WT	CD4	colon
CSARLGGSTDTQYF	G12A	CD4	colon
CSARRQNTYEQYF	G12D	CD8	pancreatic
CSARRQNTYEQYF	EBV	CD8	colon
CSASVMNQPQHF	WT	CD8	colon
CSATGRPTF	G12V	CD4	pancreatic
CSATNANSGGAADTQYF	EBV	CD8	colon
CSATVGGEVEPQHF	G12A	CD8	colon
CSGWTDEQYF	G12D	CD8	colon
CSVGTGGTNEELFF	G12D	CD8	pancreatic
CSVGTGGTNEKLFF	G12D	CD8	pancreatic
CSVGTGGTNEKLFF	EBV	CD8	colon
CSVLAGGGGELFF	G12C	CD4	colon
CSVLRQGFTDTQYF	EBV	CD4	colon
CSVTGLRNTEAFF	G12A	CD4	colon
CSVTNANSGGAADTQYF	EBV	CD8	colon
CTSSFPARGIYEQYF	G12V	CD4	pancreatic
CTSVPAAQDPKNGVAYEQYV	G12V	CD4	pancreatic
CVIRGGQDHYEQYF	G12C	CD4	colon
TCRb aaSeqCDR3 with multiple peptide reactivities	CD4/CD8	Donor_Peptide_CancerType
CAIRDGTVNTEAFF	CD4	Donor8_EBV_Colon	Donor5_G12D_Pancreatic
CASKIGQVSSYEQYF	CD4	Donor5_G12A_Pancreatic	Donor12_G12D_Pancreatic
CASSNDVQSSGNTIYF	CD4	Donor11_EBV_Colon	Donor8_G12A_Colon
CASSRRDITYEQYF	CD4	Donor5_G12A_Pancreatic	Donor12_G12D_Pancreatic
CASSQGRVSTGELFF	CD4	Donor8_WT_Colon	Donor8_G12V_Colon	Donor11_G12V_Colon
CASSSGQGAPTDTQYF	CD4	Donor8_G12D_Colon	Donor12_G12V_Pancreatic
CAWRPLSLNNSPLHF	CD4	Donor8_G12C_Colon	Donor8_G12A_Colon
CQQSTRDLQETQYF	CD4	Donor8_EBV_Colon	Donor5_G12D_Pancreatic
CSALRQGFTDTQYF	CD4	Donor8_EBV_Colon	Donor5_G12D_Pancreatic
CSARLGGSTDTQYF	CD4	Donor8_G12A_Colon	Donor11_WT_Colon
CASSGTSGELFF	CD8	Donor8_G12A_Colon	Donor8_G12V_Colon	Donor5_WT_Pancreatic
CASSRRGGEYTDTQYF	CD8	Donor8_G12A_Colon	Donor5_G12D_Pancreatic
CASSRTASTDTQYF	CD8	Donor8_EBV_Colon	Donor5_G12D_Pancreatic
CASSTTGTVNEQYF	CD8	Donor8_WT_Colon	Donor8_G12D_Colon
CSVGTGGTNEKLFF	CD8	Donor8_EBV_Colon	Donor5_G12D_Pancreatic
