# Supplementary material for: Barcoding intracellular reverse transcription enables high-throughput phenotype-coupled T cell receptor analyses
Source: Cell Rep Methods. 2023 Sep 29;3(10):100600. doi: 10.1016/j.crmeth.2023.100600 (PMC10626196; doi:10.1016/j.crmeth.2023.100600)
Supplement: Table S2. GLIPH2 output of identified clusters of peptide-reactive, productive TCRβ CDR3 sequences identified via INCERTS, related to Figure 2C — Refer to GLIPH2 publication for column meanings. Freq column values are MiXCR clone count. [file mmc2.xlsx]

## Sheet: Sheet1
Table S2. GLIPH2 output of identified clusters of peptide-reactive, productive TCRb CDR3 sequences identified via INCERTS, related to Figure 2C. Refer to GLIPH2 publication for column meanings. Freq column values are MiXCR clone count.
index	pattern	Fisher_score	number_subject	number_unique_cdr3	final_score	hla_score	vb_score	expansion_score	length_score	cluster_size_score	type	ulTcRb	TcRb	J	Sample	Freq
1	ASSL	1.9e-29	9	9	3.9e-07	1	0.001	1	0.81	0.00048	motif-ASS motif-ASSL motif-SSL	ClcasslrRGttlpYEQYF	CLCASSLRRGTTLPYEQYF	TRBJ2-7	CD8_Donor8_G12C	16
1	ASSL	1.9e-29	9	9	3.9e-07	1	0.001	1	0.81	0.00048	motif-ASS motif-ASSL motif-SSL	ClcasslegSTDTQYF	CLCASSLEGSTDTQYF	TRBJ2-3	CD8_Donor11_G12C	28
1	ASSL	1.9e-29	9	9	3.9e-07	1	0.001	1	0.81	0.00048	motif-ASS motif-ASSL motif-SSL	ClcassltGANVLTF	CLCASSLTGANVLTF	TRBJ2-6	CD4_Donor8_G12C	12
1	ASSL	1.9e-29	9	9	3.9e-07	1	0.001	1	0.81	0.00048	motif-ASS motif-ASSL motif-SSL	ClcasslGTSsvQYF	CLCASSLGTSSVQYF	TRBJ2-4	CD8_Donor11_G12D	24
1	ASSL	1.9e-29	9	9	3.9e-07	1	0.001	1	0.81	0.00048	motif-ASS motif-ASSL motif-SSL	ClcasslSGGNQPQHF	CLCASSLSGGNQPQHF	TRBJ1-5	CD4_Donor8_G12V	16
1	ASSL	1.9e-29	9	9	3.9e-07	1	0.001	1	0.81	0.00048	motif-ASS motif-ASSL motif-SSL	ClcasslrvvAGvpSTDTQYF	CLCASSLRVVAGVPSTDTQYF	TRBJ2-3	CD4_Donor11_EBV	29
1	ASSL	1.9e-29	9	9	3.9e-07	1	0.001	1	0.81	0.00048	motif-ASS motif-ASSL motif-SSL	ClcasslqTGlDTQYF	CLCASSLQTGLDTQYF	TRBJ2-3	CD8_Donor8_G12D	15
1	ASSL	1.9e-29	9	9	3.9e-07	1	0.001	1	0.81	0.00048	motif-ASS motif-ASSL motif-SSL	ClcasslselAKNIQYF	CLCASSLSELAKNIQYF	TRBJ2-4	CD4_Donor11_WT	16
1	ASSL	1.9e-29	9	9	3.9e-07	1	0.001	1	0.81	0.00048	motif-ASS motif-ASSL motif-SSL	ClcasslkaAGvTDTQYF	CLCASSLKAAGVTDTQYF	TRBJ2-3	CD8_Donor8_EBV	11
2	ASS	6e-18	13	13	5.3e-08	1	0.001	1	0.68	7.7e-05	motif-ASS	ClcassseasSYNEQFF	CLCASSSEASSYNEQFF	TRBJ2-1	CD8_Donor8_G12D	13
2	ASS	6e-18	13	13	5.3e-08	1	0.001	1	0.68	7.7e-05	motif-ASS	ClcasspGTaSYNEQFF	CLCASSPGTASYNEQFF	TRBJ2-1	CD4_Donor11_G12D	17
2	ASS	6e-18	13	13	5.3e-08	1	0.001	1	0.68	7.7e-05	motif-ASS	ClcasslrRGttlpYEQYF	CLCASSLRRGTTLPYEQYF	TRBJ2-7	CD8_Donor8_G12C	16
2	ASS	6e-18	13	13	5.3e-08	1	0.001	1	0.68	7.7e-05	motif-ASS	ClcasstTGtvnEQYF	CLCASSTTGTVNEQYF	TRBJ2-7	CD8_Donor8_WT	34
2	ASS	6e-18	13	13	5.3e-08	1	0.001	1	0.68	7.7e-05	motif-ASS	ClcasslegSTDTQYF	CLCASSLEGSTDTQYF	TRBJ2-3	CD8_Donor11_G12C	28
2	ASS	6e-18	13	13	5.3e-08	1	0.001	1	0.68	7.7e-05	motif-ASS	ClcassltGANVLTF	CLCASSLTGANVLTF	TRBJ2-6	CD4_Donor8_G12C	12
2	ASS	6e-18	13	13	5.3e-08	1	0.001	1	0.68	7.7e-05	motif-ASS	ClcasslGTSsvQYF	CLCASSLGTSSVQYF	TRBJ2-4	CD8_Donor11_G12D	24
2	ASS	6e-18	13	13	5.3e-08	1	0.001	1	0.68	7.7e-05	motif-ASS	ClcasswTGefTEAFF	CLCASSWTGEFTEAFF	TRBJ1-1	CD8_Donor12_G12C	18
2	ASS	6e-18	13	13	5.3e-08	1	0.001	1	0.68	7.7e-05	motif-ASS	ClcasslSGGNQPQHF	CLCASSLSGGNQPQHF	TRBJ1-5	CD4_Donor8_G12V	16
2	ASS	6e-18	13	13	5.3e-08	1	0.001	1	0.68	7.7e-05	motif-ASS	ClcasslrvvAGvpSTDTQYF	CLCASSLRVVAGVPSTDTQYF	TRBJ2-3	CD4_Donor11_EBV	29
2	ASS	6e-18	13	13	5.3e-08	1	0.001	1	0.68	7.7e-05	motif-ASS	ClcasslqTGlDTQYF	CLCASSLQTGLDTQYF	TRBJ2-3	CD8_Donor8_G12D	15
2	ASS	6e-18	13	13	5.3e-08	1	0.001	1	0.68	7.7e-05	motif-ASS	ClcasslselAKNIQYF	CLCASSLSELAKNIQYF	TRBJ2-4	CD4_Donor11_WT	16
2	ASS	6e-18	13	13	5.3e-08	1	0.001	1	0.68	7.7e-05	motif-ASS	ClcasslkaAGvTDTQYF	CLCASSLKAAGVTDTQYF	TRBJ2-3	CD8_Donor8_EBV	11
3	SPGTG%	3.8e-13	1	4	2.3e-09	1	0.001	0.96	0.001	0.0023	global-SPGTG%	CASSPGTGphFF	CASSPGTGPHFF	TRBJ1-1	CD8_Donor8_G12D	23
3	SPGTG%	3.8e-13	1	4	2.3e-09	1	0.001	0.96	0.001	0.0023	global-SPGTG%	CASSPGTGhpFF	CASSPGTGHPFF	TRBJ1-1	CD8_Donor8_G12D	11
3	SPGTG%	3.8e-13	1	4	2.3e-09	1	0.001	0.96	0.001	0.0023	global-SPGTG%	CASSPGTGppFF	CASSPGTGPPFF	TRBJ1-1	CD8_Donor8_G12D	16
3	SPGTG%	3.8e-13	1	4	2.3e-09	1	0.001	0.96	0.001	0.0023	global-SPGTG%	CASSPGTGppfL	CASSPGTGPPFL	TRBJ1-1	CD8_Donor8_G12D	1355
4	SSL	3e-10	9	9	4e-07	1	0.001	1	0.83	0.00048	motif-ASS motif-ASSL motif-SSL	ClcasslrRGttlpYEQYF	CLCASSLRRGTTLPYEQYF	TRBJ2-7	CD8_Donor8_G12C	16
4	SSL	3e-10	9	9	4e-07	1	0.001	1	0.83	0.00048	motif-ASS motif-ASSL motif-SSL	ClcasslegSTDTQYF	CLCASSLEGSTDTQYF	TRBJ2-3	CD8_Donor11_G12C	28
4	SSL	3e-10	9	9	4e-07	1	0.001	1	0.83	0.00048	motif-ASS motif-ASSL motif-SSL	ClcassltGANVLTF	CLCASSLTGANVLTF	TRBJ2-6	CD4_Donor8_G12C	12
4	SSL	3e-10	9	9	4e-07	1	0.001	1	0.83	0.00048	motif-ASS motif-ASSL motif-SSL	ClcasslGTSsvQYF	CLCASSLGTSSVQYF	TRBJ2-4	CD8_Donor11_G12D	24
4	SSL	3e-10	9	9	4e-07	1	0.001	1	0.83	0.00048	motif-ASS motif-ASSL motif-SSL	ClcasslSGGNQPQHF	CLCASSLSGGNQPQHF	TRBJ1-5	CD4_Donor8_G12V	16
4	SSL	3e-10	9	9	4e-07	1	0.001	1	0.83	0.00048	motif-ASS motif-ASSL motif-SSL	ClcasslrvvAGvpSTDTQYF	CLCASSLRVVAGVPSTDTQYF	TRBJ2-3	CD4_Donor11_EBV	29
4	SSL	3e-10	9	9	4e-07	1	0.001	1	0.83	0.00048	motif-ASS motif-ASSL motif-SSL	ClcasslqTGlDTQYF	CLCASSLQTGLDTQYF	TRBJ2-3	CD8_Donor8_G12D	15
4	SSL	3e-10	9	9	4e-07	1	0.001	1	0.83	0.00048	motif-ASS motif-ASSL motif-SSL	ClcasslselAKNIQYF	CLCASSLSELAKNIQYF	TRBJ2-4	CD4_Donor11_WT	16
4	SSL	3e-10	9	9	4e-07	1	0.001	1	0.83	0.00048	motif-ASS motif-ASSL motif-SSL	ClcasslkaAGvTDTQYF	CLCASSLKAAGVTDTQYF	TRBJ2-3	CD8_Donor8_EBV	11
5	RCGQ%EISGANV	1.7e-08	1	2	8.2e-09	1	0.001	0.28	0.001	0.029	global-RCGQ%EISGANV	CASrcGQaeiSGANVLTF	CASRCGQAEISGANVLTF	TRBJ2-6	CD4_Donor11_EBV	1738
5	RCGQ%EISGANV	1.7e-08	1	2	8.2e-09	1	0.001	0.28	0.001	0.029	global-RCGQ%EISGANV	CASrcGQteiSGANVLTF	CASRCGQTEISGANVLTF	TRBJ2-6	CD4_Donor11_EBV	18587
6	RP%SLNNSP	1.7e-08	2	2	2.3e-08	1	0.001	0.79	0.001	0.029	global-RP%SLNNSP	CAWrpislnNSPLHF	CAWRPISLNNSPLHF	TRBJ1-6	CD4_Donor8_G12A	14
6	RP%SLNNSP	1.7e-08	2	2	2.3e-08	1	0.001	0.79	0.001	0.029	global-RP%SLNNSP	CAWrplslnNSPLHF	CAWRPLSLNNSPLHF	TRBJ1-6	CD4_Donor8_G12C	1451
7	SSFLVGLAG%T	1.7e-08	1	2	2.3e-08	1	0.001	0.8	0.001	0.029	global-SSFLVGLAG%T	CASSSflvGLAGdTIYF	CASSSFLVGLAGDTIYF	TRBJ1-3	CD4_Donor12_WT	57
7	SSFLVGLAG%T	1.7e-08	1	2	2.3e-08	1	0.001	0.8	0.001	0.029	global-SSFLVGLAG%T	CASSSflvGLAGNTIYF	CASSSFLVGLAGNTIYF	TRBJ1-3	CD4_Donor12_WT	846
8	GTGGTNE%	5.1e-08	2	2	1.1e-08	1	0.001	0.37	0.001	0.029	motif-GGTN global-GTGGTNE%	CSVGTGGtneELFF	CSVGTGGTNEELFF	TRBJ1-4	CD8_Donor5_G12D	42
8	GTGGTNE%	5.1e-08	2	2	1.1e-08	1	0.001	0.37	0.001	0.029	motif-GGTN global-GTGGTNE%	CSVGTGGTNEKLFF	CSVGTGGTNEKLFF	TRBJ1-4	CD8_Donor8_EBV	13979
9	TLPY	1.5e-07	1	2	3.9e-06	1	0.001	0.71	0.19	0.029	motif-TLPY motif-LPYE motif-LPY motif-TLP	ClcasslrRGttlpYEQYF	CLCASSLRRGTTLPYEQYF	TRBJ2-7	CD8_Donor8_G12C	16
9	TLPY	1.5e-07	1	2	3.9e-06	1	0.001	0.71	0.19	0.029	motif-TLPY motif-LPYE motif-LPY motif-TLP	CASSLrRGttlpYEQYF	CASSLRRGTTLPYEQYF	TRBJ2-7	CD8_Donor8_G12C	3236
10	TTGT	3.4e-07	2	4	6.8e-07	1	0.001	0.4	0.71	0.0023	motif-TTGT	ClcastTGtiAFF	CLCASTTGTIAFF	TRBJ1-1	CD4_Donor5_G12V	23
10	TTGT	3.4e-07	2	4	6.8e-07	1	0.001	0.4	0.71	0.0023	motif-TTGT	CASTTGtiAFF	CASTTGTIAFF	TRBJ1-1	CD4_Donor5_G12V	676
10	TTGT	3.4e-07	2	4	6.8e-07	1	0.001	0.4	0.71	0.0023	motif-TTGT	ClcasstTGtvnEQYF	CLCASSTTGTVNEQYF	TRBJ2-7	CD8_Donor8_WT	34
10	TTGT	3.4e-07	2	4	6.8e-07	1	0.001	0.4	0.71	0.0023	motif-TTGT	CASStTGtvnEQYF	CASSTTGTVNEQYF	TRBJ2-7	CD8_Donor8_WT	31203
11	GTVN	5.3e-07	2	4	1.5e-09	1	0.001	0.049	0.013	0.0023	motif-GTVN motif-TVN	ClcasstTGtvnEQYF	CLCASSTTGTVNEQYF	TRBJ2-7	CD8_Donor8_WT	34
11	GTVN	5.3e-07	2	4	1.5e-09	1	0.001	0.049	0.013	0.0023	motif-GTVN motif-TVN	ClcairdGTvNTEAFF	CLCAIRDGTVNTEAFF	TRBJ1-1	CD4_Donor8_EBV	16
11	GTVN	5.3e-07	2	4	1.5e-09	1	0.001	0.049	0.013	0.0023	motif-GTVN motif-TVN	CASStTGtvnEQYF	CASSTTGTVNEQYF	TRBJ2-7	CD8_Donor8_WT	31203
11	GTVN	5.3e-07	2	4	1.5e-09	1	0.001	0.049	0.013	0.0023	motif-GTVN motif-TVN	CAIrdGTvNTEAFF	CAIRDGTVNTEAFF	TRBJ1-1	CD4_Donor8_EBV	40712
12	TVN	1.2e-05	2	4	9e-10	1	0.001	0.048	0.008	0.0023	motif-GTVN motif-TVN	ClcasstTGtvnEQYF	CLCASSTTGTVNEQYF	TRBJ2-7	CD8_Donor8_WT	34
12	TVN	1.2e-05	2	4	9e-10	1	0.001	0.048	0.008	0.0023	motif-GTVN motif-TVN	ClcairdGTvNTEAFF	CLCAIRDGTVNTEAFF	TRBJ1-1	CD4_Donor8_EBV	16
12	TVN	1.2e-05	2	4	9e-10	1	0.001	0.048	0.008	0.0023	motif-GTVN motif-TVN	CASStTGtvnEQYF	CASSTTGTVNEQYF	TRBJ2-7	CD8_Donor8_WT	31203
12	TVN	1.2e-05	2	4	9e-10	1	0.001	0.048	0.008	0.0023	motif-GTVN motif-TVN	CAIrdGTvNTEAFF	CAIRDGTVNTEAFF	TRBJ1-1	CD4_Donor8_EBV	40712
13	WTD	2.7e-05	2	3	1.9e-06	1	0.001	0.66	0.46	0.0062	motif-WTD	CASSLslwtdakaNQPQHF	CASSLSLWTDAKANQPQHF	TRBJ1-5	CD8_Donor11_EBV	4362
13	WTD	2.7e-05	2	3	1.9e-06	1	0.001	0.66	0.46	0.0062	motif-WTD	CASSgwtdEQYF	CASSGWTDEQYF	TRBJ2-7	CD8_Donor8_G12D	5604
13	WTD	2.7e-05	2	3	1.9e-06	1	0.001	0.66	0.46	0.0062	motif-WTD	CSgwtdEQYF	CSGWTDEQYF	TRBJ2-7	CD8_Donor8_G12D	18
14	STTG	5.8e-05	2	3	7.9e-07	1	0.001	0.28	0.46	0.0062	motif-TTGT motif-STTG	ClcastTGtiAFF	CLCASTTGTIAFF	TRBJ1-1	CD4_Donor5_G12V	23
14	STTG	5.8e-05	2	3	7.9e-07	1	0.001	0.28	0.46	0.0062	motif-TTGT motif-STTG	ClcasstTGtvnEQYF	CLCASSTTGTVNEQYF	TRBJ2-7	CD8_Donor8_WT	34
14	STTG	5.8e-05	2	3	7.9e-07	1	0.001	0.28	0.46	0.0062	motif-TTGT motif-STTG	CASStTGtvnEQYF	CASSTTGTVNEQYF	TRBJ2-7	CD8_Donor8_WT	31203
15	GSGS	7.3e-05	2	3	1.5e-09	1	0.001	0.24	0.001	0.0062	motif-GSGS	CASSYSGsgsnEQYF	CASSYSGSGSNEQYF	TRBJ2-7	CD8_Donor12_G12C	32748
15	GSGS	7.3e-05	2	3	1.5e-09	1	0.001	0.24	0.001	0.0062	motif-GSGS	CAgsigSGswNEQFF	CAGSIGSGSWNEQFF	TRBJ2-1	CD4_Donor8_G12C	141
15	GSGS	7.3e-05	2	3	1.5e-09	1	0.001	0.24	0.001	0.0062	motif-GSGS	CASSIgSGswNEQFF	CASSIGSGSWNEQFF	TRBJ2-1	CD4_Donor8_G12C	2309
16	GVTD	8.8e-05	2	3	2.6e-06	1	0.001	0.88	0.48	0.0062	motif-GVTD	CASSLkaAGvtdaQYF	CASSLKAAGVTDAQYF	TRBJ2-3	CD8_Donor8_EBV	2508
16	GVTD	8.8e-05	2	3	2.6e-06	1	0.001	0.88	0.48	0.0062	motif-GVTD	ClcasslkaAGvTDTQYF	CLCASSLKAAGVTDTQYF	TRBJ2-3	CD8_Donor8_EBV	11
16	GVTD	8.8e-05	2	3	2.6e-06	1	0.001	0.88	0.48	0.0062	motif-GVTD	CqqfesSGvTDTQYF	CQQFESSGVTDTQYF	TRBJ2-3	CD8_Donor8_EBV	53
17	SRRG	0.00017	3	3	9.9e-07	1	0.001	0.79	0.2	0.0062	motif-SRRG	ClcasrRGgsSGANVLTF	CLCASRRGGSSGANVLTF	TRBJ2-6	CD8_Donor8_G12D	16
17	SRRG	0.00017	3	3	9.9e-07	1	0.001	0.79	0.2	0.0062	motif-SRRG	CASSRRGgeyTDTQYF	CASSRRGGEYTDTQYF	TRBJ2-3	CD8_Donor8_G12A	4219
17	SRRG	0.00017	3	3	9.9e-07	1	0.001	0.79	0.2	0.0062	motif-SRRG	CASSRrgsSGGvaDTQYF	CASSRRGSSGGVADTQYF	TRBJ2-3	CD4_Donor8_WT	247
18	GGTN	0.00024	2	3	6.4e-07	1	0.001	0.55	0.19	0.0062	motif-GGTN	ClcsvGTGGTNEKLFF	CLCSVGTGGTNEKLFF	TRBJ1-4	CD8_Donor8_EBV	14
18	GGTN	0.00024	2	3	6.4e-07	1	0.001	0.55	0.19	0.0062	motif-GGTN	CSVGTGGtneELFF	CSVGTGGTNEELFF	TRBJ1-4	CD8_Donor5_G12D	42
18	GGTN	0.00024	2	3	6.4e-07	1	0.001	0.55	0.19	0.0062	motif-GGTN	CSVGTGGTNEKLFF	CSVGTGGTNEKLFF	TRBJ1-4	CD8_Donor8_EBV	13979
19	LPYE	0.00092	1	2	3.4e-06	1	0.001	0.68	0.17	0.029	motif-TLPY motif-LPYE motif-LPY motif-TLP	ClcasslrRGttlpYEQYF	CLCASSLRRGTTLPYEQYF	TRBJ2-7	CD8_Donor8_G12C	16
19	LPYE	0.00092	1	2	3.4e-06	1	0.001	0.68	0.17	0.029	motif-TLPY motif-LPYE motif-LPY motif-TLP	CASSLrRGttlpYEQYF	CASSLRRGTTLPYEQYF	TRBJ2-7	CD8_Donor8_G12C	3236
20	TLP	0.0011	1	2	3.8e-06	1	0.001	0.69	0.19	0.029	motif-TLPY motif-LPYE motif-LPY motif-TLP	ClcasslrRGttlpYEQYF	CLCASSLRRGTTLPYEQYF	TRBJ2-7	CD8_Donor8_G12C	16
20	TLP	0.0011	1	2	3.8e-06	1	0.001	0.69	0.19	0.029	motif-TLPY motif-LPYE motif-LPY motif-TLP	CASSLrRGttlpYEQYF	CASSLRRGTTLPYEQYF	TRBJ2-7	CD8_Donor8_G12C	3236
21	LPY	0.0031	1	2	3.6e-06	1	0.001	0.69	0.18	0.029	motif-TLPY motif-LPYE motif-LPY motif-TLP	ClcasslrRGttlpYEQYF	CLCASSLRRGTTLPYEQYF	TRBJ2-7	CD8_Donor8_G12C	16
21	LPY	0.0031	1	2	3.6e-06	1	0.001	0.69	0.18	0.029	motif-TLPY motif-LPYE motif-LPY motif-TLP	CASSLrRGttlpYEQYF	CASSLRRGTTLPYEQYF	TRBJ2-7	CD8_Donor8_G12C	3236
