# Supplementary material for: Barcoding intracellular reverse transcription enables high-throughput phenotype-coupled T cell receptor analyses
Source: Cell Rep Methods. 2023 Sep 29;3(10):100600. doi: 10.1016/j.crmeth.2023.100600 (PMC10626196; doi:10.1016/j.crmeth.2023.100600)
Supplement: Table S3. Single-cell and INCERTS sequence information for overlapping TCRβ CDR3s, related to Figure 2E — Cell types and J genes match between single-cell and INCERTS. Full-length sequence information for published KRAS-reactive TCRs. [file mmc3.xlsx]

## Sheet: Sheet1
Table S3. Single-cell and INCERTS sequence information for overlapping TCRb CDR3s, related to Figure 2E. Cell types and J genes match between single-cell and INCERTS. Full-length sequence information for published KRAS-reactive TCRs.
Single-Cell									InceRTS
TRAJ	TRBJ	CDR3.alpha.aa	CDR3.beta.aa	TRAV	TRBV	receptor_subtype	Cell Type	chain_pairing	TCRb aaSeqCDR3	Cell Type	peptide	TRBJ
TRAJ15	TRBJ2-7	CALSDQAGTALIF	CASTYLEATYEQYF	TRAV9-2	TRBV7-8	TRA+TRB	CD8 T	single pair	CASTYLEATYEQYF	CD8	G12V	J2-7
TRAJ33	TRBJ2-3	CAPMDSNYQLIW	CATSELSDSTDTQYF	TRAV1-2	TRBV24-1	TRA+TRB	MAIT	single pair	CATSELSDSTDTQYF	CD8	G12A	J2-3
TRAJ57	TRBJ2-7	CALSEGGSEKLVF	CASRYGGTSGTYEQYF	TRAV9-2	TRBV28	TRA+TRB	CD4 T	single pair	CASRYGGTSGTYEQYF	CD4	WT	J2-7
TRAJ15	TRBJ1-5	CLVGALGQAGTALIF	CASRKSGLSQPQHF	TRAV4	TRBV6-5	TRA+TRB	CD4 T	single pair	CASRKSGLSQPQHF	CD4	G12A	J1-5
n/a	TRBJ1-5	n/a	CASSPHRNSNQPQHF	n/a	TRBV12-3	TRA+TRB	CD4 T	orphan VDJ	CASSPHRNSNQPQHF	CD4	G12V	J1-5
Published KRAS-reactive TCRs
TRAJ	TRBJ	CDR3.alpha.aa	CDR3.beta.aa	TRAV	TRBV	PubMed.ID	Cell Type	Mutation
TRAJ10*01	TRBJ2-1*01	CAMREGPRGGGNKLTF	CSANPIAANSYNEQFF	TRAV14/DV4*02	TRBV20-1*01	33016924	CD4	G12D
	TRBJ1-4*01	CAATSTDRGSTLGRLYF	CSARDPATNEKLFF	TRAV13-1*01	TRBV20-1*01	33016924	CD4	G12D
TRAJ53*01	TRBJ1-1*01	CALSEAGAFSGGSNYKLTF	CASSLALGQGDTEAFF	TRAV19*01	TRBV11-2*01	33016924	CD4	G12D
TRAJ22*01	TRBJ2-2*01	CAVFSSGSARQLTF	CASSQAWGGADGELFF	TRAV1-2*01	TRBV4-2*01	33016924	CD4	G12D
	TRBJ1-2*01	CALLQGAQKLVF	CSVESGQDYGYTF	TRAV16*01	TRBV29-1*01	33016924	CD4	G12V
TRAJ58*01	TRBJ1-5*01	CATDGETSGSRLTF	CSASRGATGQPQHF	TRAV17*01	TRBV20-1*03	33016924	CD4	G12V
TRAJ18*01	TRBJ2-1*01	CAAEAGNHRGSTLGRLYF	CASSLAAGGYFNEQFF	TRAV23/DV6*01	TRBV5-1*01	33016924	CD8	G12D
TRAJ9*01	TRBJ1-3*01	CAVNPKYTGGFKTIF	CASSQDVTSEWVDTIYF	TRAV12-1*01	TRBV4-3*01	33016924	CD8	G12V
TRAJ54*01	TRBJ2-1*01	CAEYIQGAQKLVF	CASSQEDNEQFF	TRAV13-2*01	TRBV4-3*01	33016924	CD8	G12V
TRAJ34*01	TRBJ2-2*01	CAMRANTDKLIF	CASRLGNTGELFF	TRAV12-3*01	TRBV28*01	33016924	CD4	G13D
TRAJ34*01	TRBJ2-2*01	CAMRANTDKLIF	CASRQGNTGELF	TRAV12-3*01	TRBV28*01	33016924	CD4	G13D
TRAJ15*01	TRBJ1-2*01	CLVGDMDQAGTALIF	CASSLGQTNYGYTF	TRAV4*01	TRBV5-6*01	27959684	CD8	G12D
TRAJ15*01	TRBJ1-2*01	CLVGDMDQAGTALIF	CASSLGEGRVDGYTF	TRAV4*01	TRBV5-6*01	27959684	CD8	G12D
TRAJ12*01	TRBJ1-1*01	CAAAMDSSYKLIF	CASSDPGTEAFF	TRAV12-2*01	TRBV10-2*01	27959684	CD8	G12D
TRAJ15*01	TRBJ1-2*01	CLVGDRDQAGTALIF	CASSFGQSSTYGYTF	TRAV4*01	TRBV5-6*01	27959684	CD8	G12D
TRAJ15*01		CLVGDMDQAGTALIF	CASSLGRASNQPQHF	TRAV4*01	TRBV5-6*01	27959684	CD8	G12D
TRAJ57*01	TRBJ2-1*01	CAMRGASQGGSEKLVF	CASSLTSGGFDEQFF	TRAV14/DV4*02	TRBV5-1*01	30683863	CD8	G12V
TRAJ10*01	TRBJ2-3*01	CAASTGGGNKLTF	CSAREGAGGMGTQYF	TRAV13-1*01	TRBV20-1*01	30282837	CD4	G12V
TRAJ28*01	TRBJ2-1*01	CAVEGAGSYQLTF	CSASNRLAVNEQFF	TRAV12-2*01	TRBV20-1*01	33016924	CD4	G12R
	TRBJ2-6	CAASGNTGTASKLTF	CASSNQLVTGGYGYTF	TRAV29/DV5*01	TRBV19*02	33016924	CD4	G12R
TRAJ40	TRBJ2-5	CALSEAGTYKYIF	CASSVAGGGQETQY	TRAV19*01	TRBV9*01	34272369		G12V
TRAJ8	TRBJ2-7	CAVNPPDTGFQKLVF	CASSLSFRQGLREQYF	TRAV12-1*01	TRBV28*01	34272369		G12V
TRAJ41	TRBJ1-2	CLVGDFNSNSGYALNF	CASKVYGYTF	TRAV4*01	TRBV7-2*01	34272369		G12R
