# Supplementary material for: Barcoding intracellular reverse transcription enables high-throughput phenotype-coupled T cell receptor analyses
Source: Cell Rep Methods. 2023 Sep 29;3(10):100600. doi: 10.1016/j.crmeth.2023.100600 (PMC10626196; doi:10.1016/j.crmeth.2023.100600)
Supplement: Table S4. Summary of each population; the number of sorted cells; the number of unique, productive, TCRβ CDR3 clones identified; and sequencing quality data for each population, related to Figure 2 [file mmc4.xlsx]

## Sheet: Sheet1
Table S4. Summary of each population, the number of sorted cells, the number of unique, productive, TCRb CDR3 clones identified, and sequencing quality data for each population, related to Figure 2.
Population	Sorted Cells	Unique, Productive TCRb Clones	Unique, Productive Clones/Sorted Cells	% Perfect Barcode	% >= Q30 bases	Mean Quality Score
CD4 unactivated	349713	2242	0.00641097	92.7575	73.33	30.395
CD8 unactivated	73269	866	0.0118195	93.565	74.0087	30.5338
CD4 activated	8206	104	0.0126737	92.7687	77.0337	31.1512
CD8 activated	7170	68	0.00948396	92.8437	76.5925	31.0475
